# Supplementary material for: Psychological Aspects and Mental Health Risks in Children and Adolescents with Congenital Heart Defects—A Systematic Review
Source: Diagnostics (Basel). 2026 Apr 23;16(9):1271. doi: 10.3390/diagnostics16091271 (PMC13163961; doi:10.3390/diagnostics16091271)
Supplement: Supplementary file 1 [file diagnostics-16-01271-s001.zip]

Archive with 5 entries (5 files):
- Supplementary file S1 PRISMA checklist.pdf
- Supplementary file S2 Search strategy.pdf
- Supplementary file S3 Characteristics of included studies.pdf
- Supplementary file S4 Studies that appeared eligible but were excluded after full-text review.pdf
- Supplementary file S5 Risk of Bias Assessment Summary.pdf
